# Supplementary material for: Developing a Health System Literacy Measure for Chinese Immigrants in Canada: Adapting the HLS19–NAV Scale
Source: Healthcare (Basel). 2025 Sep 24;13(19):2410. doi: 10.3390/healthcare13192410 (PMC12523927; doi:10.3390/healthcare13192410)
Supplement: Supplementary file 1 [file healthcare-13-02410-s001.zip]

Archive with 1 entries (1 files):
- healthcare-3860240-supplementary.pdf
